# Supplementary material for: Zebrafish mylipb attenuates antiviral innate immunity through two synergistic mechanisms targeting transcription factor irf3
Source: PLoS Pathog. 2024 May 13;20(5):e1012227. doi: 10.1371/journal.ppat.1012227 (PMC11115282; doi:10.1371/journal.ppat.1012227)
Supplement: S1 Data — (XLSX) [file ppat.1012227.s012.xlsx]

## Sheet: Figure 1A
							ifn1			mylipa			mylipb
					0h	1.00306	1	0.99898	1.00429	1	1.0033	1.00306	1	0.99898
					12h	205.074	198.088	202.251	0.557354	0.593231	0.593231	10.2674	9.64646	9.64646
					24h	71.3414	70.3592	69.8732	1.00463	1.03288	0.97716	12.996	13.737	14.2215
					48h	40.5042	41.9326	43.1115	0.694157	0.66128	0.675175	5.08648	5.26585	5.15748

## Sheet: Figure 1B
							ifn1			mylipa			mylipb
					0h	0.998359	1	1.00066	0.997367	1	0.992478	1.00399	1	1.00279
					12h	20.393	18.7654	22.1618	1.05702	1.12506	1.17284	4.74585	4.58419	4.39745
					24h	110.661	103.25	115.36	1.71713	1.93187	1.81504	10.8278	11.6049	11.2096
					48h	82.1393	76.6386	75.0614	0.864537	0.946058	0.907519	8.49531	8.03705	8.67381

## Sheet: Figure 1C
								mylipa			mylipb
						Mock	1	1	1.00586	1.00083	1	0.998335
						1uM	8.7746	8.18699	8.0185	1.25701	1.26576	1.20581
						5uM	9.4917	9.4917	10.753	1.42734	1.41749	1.39797
						10uM	10.4832	10.4107	9.84915	1.21139	1.28937	1.27162

## Sheet: Figure 1D
								mylipa			mylipb
						0h	1.00209	1	1.00126	1.00083	1	1
						12h	7.44704	6.99666	6.39377	1.14605	1.14605	1.11471
						24h	7.1602	7.67411	7.72749	1.28343	1.25701	1.21419
						36h	4.31691	5.02805	4.46915	0.913831	0.939523	0.952638
						48h	3.9632	4.01853	3.80176	0.581023	0.569066	0.557354

## Sheet: Figure 2B
	larvae	N=48	Time(h)	0-10	11	12	13	14	15	16	17	18	19	20	21	22	23	24
	Null	mylipb+/+	Number of Deaths	0	0	0	0	0	0	0	0	0	0	0	0	0	0	0
			Survival Rate(100%)	100	100	100	100	100	100	100	100	100	100	100	100	100	100	100
		mylipb-/-	Number of Deaths	0	0	0	0	0	0	0	0	0	0	0	0	0	0	0
			Survival Rate(100%)	100	100	100	100	100	100	100	100	100	100	100	100	100	100	100
	SVCV	mylipb+/+	Number of Deaths	0	4	4	3	4	3	4	4	4	4	3	0	4	3	4
			Survival Rate(100%)	100	91.6667	83.3333	77.0833	68.75	62.5	54.1667	45.8333	37.5	29.1667	22.9167	22.9167	14.5833	8.33333	0
		mylipb-/-	Number of Deaths	0	2	0	0	2	0	0	0	0	2	6	2	2	0	2
			Survival Rate(100%)	100	95.8333	95.8333	95.8333	91.6667	91.6667	91.6667	91.6667	91.6667	87.5	75	70.8333	66.6667	66.6667	62.5

## Sheet: Figure 2D
		adult	N=10	Time(h)	24	48	60	72	84	96	108
		Null	mylipb+/+	Number of Deaths	0	0	0	0	0	0	0
				Survival Rate(100%)	100	100	100	100	100	100	100
			mylipb-/-	Number of Deaths	0	0	0	0	0	0	0
				Survival Rate(100%)	100	100	100	100	100	100	100
		SVCV	mylipb+/+	Number of Deaths	0	5	2	1	1	1	0
				Survival Rate(100%)	100	50	30	20	10	0	0
			mylipb-/-	Number of Deaths	0	1	1	0	2	2	0
				Survival Rate(100%)	100	90	80	80	60	40	40

## Sheet: Figure 2E
									mylipb+/+	mylipb-/-
									0.99177	0.326088
								SVCV-N	1	0.347078
									0.996296	0.259415
									1.00771	0.091505
								SVCV-P	1	0.08362
									0.996628	0.091505
									0.994062	0.319377
								SVCV-G	1	0.339936
									0.998021	0.268563

## Sheet: Figure 2F
						ifn1		mylipb+/+			mylipb-/-
						Mock	1.02128	1	1.0324	1.03766	1.29534	1.20025
						SVCV	31.6324	38.1427	34.3761	88.2383	85.8254	79.5248

## Sheet: Figure 2G
						mxc		mylipb+/+			mylipb-/-
						Mock	0.990668	1	1	1.56193	1.42734	1.66248
						SVCV	6.37901	5.95183	6.03491	23.97	23.93	23.77

## Sheet: Figure 2H
						lta		mylipb+/+			mylipb-/-
						Mock	1.00142	1	1	1.00534	1	1.00249
						SVCV	14.5539	14.8597	16.037	26.0522	28.7071	25.3398

[truncated: 25 more sheets: Figure 2J, Figure 2K, Figure 3A, Figure 3B, Figure 3C, Figure 3D, Figure 3E, Figure 3F, Figure 4A, Figure 4B, Figure 5J, Figure 6A, Figure 6B, Figure 6C, Figure 6D, Figure 6F, Figure 6G, Figure 7J, Figure 7K, Figure 7L …]
